# Supplementary material for: Factors associated with lost to follow-up (LTFU) among patients with hypertension: A scoping review
Source: PLOS Glob Public Health. 2026 Jun 30;6(6):e0006240. doi: 10.1371/journal.pgph.0006240 (PMC13318019; doi:10.1371/journal.pgph.0006240)
Supplement: S3 Table — (XLSX) [file pgph.0006240.s003.xlsx]

## Sheet: Sheet1
TITLE	AUTHOR	STUDY LOCATION	YEAR OF PUBLICATION	DOI	STUDY SETTING	STUDY DESIGN	STUDY POPULATION(n) & DISEASE	STUDY OBJECTIVES AND AIMS	REPORTED PATIENTS LTFU(%)	MEDIAN AGE OF BEING LTFU	LTFU DEFINITION	OUTCOME	FACTORS ASSOCIATED WITH LTFU & MENTIONED IN THE ARTICLE				TIME FRAME OF LTFU DEFINITION(MONTHS)	HOW LTFU WAS IDENTIFIED (SOURCE OF MISSED APPOINTMENTS)	CONCLUSION	RECOMMENDATIONS	AGE	Mean Age
													Patient characterstics	Healthcare system, service & provider characterstics	Treatment & Disease related charactertics	Interpersonal factors
The impact of the COVID-19 pandemic on rates and predictors of missed hospital appointments in multiple outpatient clinics of The Royal Hospital, Sultanate of Oman: a retrospective study	Alawadhi. A et.al	Oman	2023	10.1186/s12913-023-10395-w	Tertiary Referral Hospital in Muscat, Sultanate of Oman.	A single-centred retrospective case–control study	343149	(i) to evaluate the impact of COVID-19 on the rate of missed hospital appointments in The Royal Hospital in the Oman capital city Muscat, (ii) to evaluate the impact of the restrictions measures taken by the government to reduce the rate of infection on face-to-face and virtual appointment attendance and (iii) to compare the impact of COVID-19 on the factors associated with missed appointment pre…	LTFU: PreCovid 19 Pandemic:30156 (16.9%) NonLTFU:Pre Covid 19 Pandemic: 148693 (83.1%) LTFU: Post Covid 19 Pandemic:30896 (23.8%) Non LTFU Post Covid Pandemic: 98788 (76.2%) Virtual Appointment during Covid 19 pandemic: LTFU: 7,447(32.2%)	31-40 years : PreCovid 19 Pandemic: 40200 (22.5), Post Covid 19 Pandemic: 30017 (23.1)	A missed appointment was defined as a patient who had a scheduled appointment but did not attend the appointment without contacting the hospital to cancel or rebook the appointment. This was recorded in the system as failed to attend.	Missed apointments/ Visits (Pre and Post Covid)	Sociodemographic: Sex, Age category, Appointment days, Nationality, Marital status, Type of Health insurance coverage, Distance from Patients residence to hospital.	Service cost, Longer waiting times, and Appointment days.	DNS	DNS	DNS	Electronic Health Records	On comparision, between pre and post covid19 pandemic issed appointments, there was a direct impact of this COVID 19 pandemic on missed appointment in most of the clnics. There was was an increase in the rate of missed face-to-face and virtual clinics appointments post COVID-19 and a decline in the number of scheduled appointments as well. Virtual appointments, introduced after start of the pande…	In order to understand the impact of missed appointments on patient outcomes. Future work can be done to investigate this.	5 ->80 years	31-40 years
Non-communicable disease care in Sierra Leone: a mixed-methods study of the drivers and barriers to retention in care for hypertension.	Dibba. Y et.al	Kono District of Sierra Leone	2024	10.1136/bmjopen-2023-077326	Secondary Level Hospital(Koidu Government Hospital), Kono District	Convergent mixed-methods study.	1656 (Hypertensive patients)	To retrospectively analyse routinely collected data on the drivers and barriers to retention in chronic care for patients with hypertension in the Kono District of Sierra Leone.	0.22	40-60 years	LTFU: Loss-to- follow- up (LTFU) was defined as consecutively missing appointments for 6 months. NON- ADHERENCE: Patients who attended <80% of clinic appointments but not LTFU were considered engaged in the clinic but not adherent to the prescribed regimen of care.	(i)Adherence to the treatment protocol (attending >80% of scheduled visits) (ii)loss-to- follow-up (LTFU) (consecutive 6 months of missed appointments) and (iii)Engaged in (but not fully adherent) with treatment (<80% attendance).	Age, Gender(Females), Health insurance, Transportation cost, Free medications/ Drug costs.	Long wait times, Frequent health education sesions/ talks.	Blood pressure >180/110mmHg, Asymptomaticc/ Absence of symptoms, , Missunderstanding the long- term management of hypertension	DNS	Consecutievly missing appointments for 6 months	Electronic Medical Records, Interviews	Free medications, high-quality services and health education may be effective ways of helping NCD patients stay engaged in care. Facility and socioeconomic factors can pose challenges to retention in care. For long term effective follow-up healthcare programme, considering at the patient- level, the socio- economic and clinical factors which essentially function as barriers in their long term car…	How adherence to appointments influences clinical outcomes, including good BP control.	12-100 years	40-60 years
Non-communicable disease clinics in rural Ethiopia: why patients are lost to follow-up	Y. Mamo et.al	Ethiopia	2019	http://dx.doi.org/10.5588/pha.18.0095	Five health centres in southern Ethiopia with established NCD clinic	Cross-sectional survey	135(Hypertensive Patients)	To investigate LTFU among patients with two different but common NCDs who attended rural Ethiopian health centres.	n= 37(27.4%)	18-54 years	Clinic LTFU was defined as non-attendance from follow-up of 6 months	Lost to follow up	Age, Education level (illiterate), Socioeceonomic status(low income level), Lack of knowledge, , Cost of travel(by public transport/ walk) , Unable to stop working, Distance from home to healthcare, Drug costs,Treatment costs.	Service dissatisfaction,Drugs not available.	Much improved health(Absence of symptoms),No improvement in disease, Failure to cure, Drug side effects, Drugs not available, Treatment costs, Prefering other modes of treatment(use of traditional medicines/ treatment), Misunderstood about the treatment, Did not feel unwell during scheduled appointment/Asymptomatic	DNS	6 months	Interviews(Questionnaires)	The delivery of affordable care closer to the patients’ homes has the greatest potential to address the problem of LTFU. Also needed are increased levels of patient education and interaction with traditional healers to explain the nature of NCDs and the need for life-long management.	The increased levels of patient education and interaction with traditional healers to explain the nature of NCDs and the need for life-long management are needed.	NS	12- 54 years
Factors affecting non-adherence to medical appointments among patients with hypertension at public health facilities in Punjab, India	Das. B et.al	Punjab, India	2020	10.1111/jch.14142	Public health facility in Bathinda District of Punjab	Qualitative study: Telephonic interview	300(Hypertensive missed follow up patients)	To establish whether missed appointments are indicative of loss to follow-up and to characterize the patient and health system factors linked to missed appointments.	n=157 (52.3%)	<50 years	Patients who had missed their appointments for more than three consecutive months.	Missed appointments are indicative of loss to follow-up	Far distance from the facility, No time for a visit.	Lack of instructions/guidance from the facility, No proper instructions on when and where to come for a follow-up visits, long waiting time at the facilities, Poor quality of medications at public facilities, Medicines unavailability.	Lack of perceived illness, Acute health conditions/disability, convinced by others (family members, influential bodies in communities, quack practitioners) not to take their antihypertensive medications due to fear of side effects or dependence	Lack of instructions and guideance form the healthcare facility	>3months	Medical Records & Telephonic interview	This study was a part of service improvement process. The study highlights social and system factors contributing to missed follow-up appointments, highlighting the need for a patient-centered care model, improved information collection, and personalized care. It also suggests introducing a reminder system using phone calls, short messages, or home visits to increase follow-up rates.	To develop a model of care that reflects the local context with an easily accessible, reliable, and quality means of service delivery. In addition, attention should be given to a more decentralized model of service delivery and strengthening information systems for early detection and management of missed visits among patients, thereby building a more reliable service delivery model. From this, t…	NS	DNS
Factors affecting patient retention to hypertension treatment in a North Indian State: A mixed-method study	Jaswal. N et.al	North Indian State of India	2024	DOI: 10.1111/jch.14866	Health facilities (CHC's, PHC's)	Retrospective follow-up concurrent mixed-method study	1169 (Hypertensive patients)	To analyze patient retention rates in hypertension treatment across healthcare levels and understand providers’ and patients’ perspectives on control factors.	80-90%	40-60 years	The patients who were registered under NPCDCS/IHCI and followed up until the previous quarter did not return for a follow-up visit consecutively for 3 months or more over the 1 year study period.	Patient retention rates in hypertension treatment across Health care levels	Age (40-60), Sex(females), Community Health centers > LTFU rate (compared to PHC's & H&WC), Knowledge of the disease, To travel a long distance from their respective residences to the health centers	Poor dietary counseling	Medication side effects, Pill burden, lifelong/long-term medication, Poor compliance to treatment	DNS	Consecutively for 3 months or more over the 1 year study period.	Focus group discussion & In- depth interviews	Regular follow-up visits may be pivotal in attaining sustained BP control. More females, patients >60 years of age, were regularly following up the hypertension treatment. Hypertension was better managed at the SCs level (upgraded to HWCs). Therefore, we recommend strengthening the primary health facilities to provide adequate diagnostic services and ensure the unbroken delivery of medicines at p…	Evidence-based targeted interventions should be developed and implemented to enhance attendance at treatment follow-up appointments, considering local needs	>18 years	62 years
Missed medical appointment among hypertensive and diabetic outpatients in a tertiary healthcare facility in Ibadan, Nigeria	Akinniyi. AA et. al	Nigeria	2017	10.4314/tjpr.v16i6.28	Medical outpatient clinic of the University College Hospital (UCH), Ibadan, Oyo State, South Western Nigeria	Descriptive cross- sectional study	300( Hypertensive patients) & (Diabetic patients)	To explore the reasons for missed medical appointment, patients’ awareness on its consequences; and to find strategies to reduce it among the study population	Missed appointments: 16.7 % missed > 30 % of scheduled medical appointments	DNS	Missing more than 3 out of 10 medical appointments	Missed medical appointments	Forgot the appointment, Financial constraints for logistics, Conflicting commitments/Difficulty getting off work, Distance from the hospital, No one to escort me to the hospital(No family support), Strike actions/Public holidays	Discouraged by the long waiting time, Poor relationship with healthcare provider,Improper follow-up/Different physician seen at each visit, Dissatisfaction with the quality of healthcare provided.	Felt well/No new complaints/ Asymptomatic, Too ill to attend, Used alternative forms of treatment, No perceived benefit of treatment.	Poor relationship with healthcare provider, Perceived disrespect/negative attitude of healthcare provider,	DNS	Questionnaires	This study shows the various reasons for missed meical appointments, he findings indicate that the reasons for missed medical appointment is mainly due to delay in attending to un-booked patients until all the scheduled patients are seen in order to reduce appointment non-adherence.	Both verbal and written appointment format be adopted for patients. Also, patients who do not adhere to their appointment scheduled should be attended to only after attending to those on schedule so as to discourage appointment.	30->70years	12-62 years
Reasons for missed appointments linked to a public-sector intervention targeting patients with stable chronic conditions in South Africa: results from in-depth interviews and a retrospective review of medical records	Magadzire. BP et.al	South Africa	2017	10.1186/s12875-017-0655-8	PHC facilities (Gugulethu, Mfuleni, Mitchells Plain and Khayelitsha)	Exploratory, cross-sectional mixed-methods design	Total n= 89 [ N= 23 (Type 2 diabetes & hypertensive patients, who missed their previous CDU appointments), Healthcare providers = 31), CDU service provider = 4]	To establish whether missed appointments for collection of medicine parcels are indicative of loss-to-follow-up and also to characterise the patient and health system factors linked to missed appointment	MMR suggests = 67%	DNS	DNS	Missed appointments & indicative to lost to follow -up	Mobility and temporary migration, Forgetting or mixing up of appointments, Work commitments.	DNS	Switch to private medical care.	DNS	DNS	Indepth interviews (To yeild HCP and Patients expiriences) & medical record reviews (MRR) )In order to establish whether missed appointments were temporary or indicative of loss-to-follow-up)	The study used a mixed-methods design, including in-depth interviews and medical record reviews, to analyze healthcare practitioners' and patients' experiences. Results showed that 67% of patients missed appointments voluntarily sought medicines, indicating temporal barriers. The remaining 33% had issues with CDU implementation, such as incorrect patient classification. Barriers included temporar…	Developing a model of care reflecting local context, attention to improving CDU’s implementation processes and strengthening information systems inorder to improve patient monitoring. The CDU presents lessons for other low-and-middle income countries with increasing need for dispensing of medicines for chronic illnesses.	23-86 years	54 years
Association between attendance at outpatient follow-up appointments and blood pressure control among patientsand blood pressure control among patients with hypertension	Mahmood. S et al	Pakistan	2020	10.1186/s12872-020-01741-5	Primary, Secondary & tertiary healthcare settings	Cross-sectional study	662( Hypertensive patients)	To assess the regularity in hospital follow-up appointments, determining the factors predicting regularity in hospital follow-up visits and to find out the impact of regular treatment follow- up visits on blood pressure control among hypertensive patients in Pakistan	388 (59%) = Irregular for treatment	<60 years	Regularity in follow-up visits= If he/she had missed more than three out of 10 scheduled/advised follow-up visits	Regularity in follow-up visits, Attendance to follow-up visits	Age, Gender(Females), Marital status( Married), Lower level of education, Entitlement status(NO - free medical care/ Non- entitled), Irregular follow up	DNS	Treatment duration<5 years, Number of medications, Absence of co-morbid condition, Poor medication adherence, Blood pressure control.	DNS	DNS	Questionnaires ( Self- reported questionnaires, MMAS - 8 for assesing medication adherence, Questions/ Interviews to the patients), Patients Medical records	This study done in Pakistan found that regular treatment follow-up appointments were an independent predictor of controlled blood pressure in 662 hypertension patients. The study also found that gender, age, higher education, access to free medical care, treatment duration, number of medications, co-morbidity, and medication adherence were significantly associated with regularity in treatment fol…	Future studies should focus on understanding in depth of the reasons and causes of missed follow-up visits needs to be explored. Targeted interventions should be designed and implemented for better therapeutic outcomes. And the study should not just involve self- reported questiona=naires which can lead to recall bias.	>18 years	12-54 years
Barriers to Treatment and Control of Hypertension Among Hypertensive Participants: A Community-Based Cross-Sectional Mixed-Method Study in Municipalities of Kathmandu, Nepal	S. Devkota et al.	Kathmandu, Nepal	2016	10.3389/fcvm.2016.00026	Municipalities of Kathmandu; Community based	Cross-sectional mixed-methods study (quantitative + qualitative)	587 screened; 191 hypertensive	To assess barriers to treatment and control of hypertension at patient, provider, and health-system levels	Not directly reported (LTFU not quantified as %; only described qualitatively)	DNS	DNS (study discusses follow-up discontinuation but no formal LTFU definition used)	Awareness, Treatment, BP Control (hypertension care cascade)	Lack of awareness, refusal to start medication, fear of side effects, low adherence, using home remedies, stopping medication when asymptomatic	Long waiting times, poor counseling, inadequate communication, lack of consistent guidelines	Monotherapy, uncontrolled BP, medication non-adherence, stopping follow-up, lack of lifestyle counseling	Communication gaps between patients & providers	DNS	Self-report during interviews & FGDs (no administrative tracking)	Multiple behavioral, treatment, and system-level barriers contribute to uncontrolled hypertension; poor adherence and poor communication are major drivers	Enhance counseling, improve guideline-based care, reduce waiting times, strengthen primary care follow-up	18–70+ years (participants adults ≥18 yrs)	Quantitative sample mean age ≈ 52 years
Non-adherence to appointment follow-up and its associated factors among hypertensive patients in follow-up clinics in South Gondar hospitals	Yirga GK et.al	South Gondar Zone, Ethiopia	2024	10.1038/s41598-024-70710-1	1 Comprehensive Specialized Hospital + 9 Primary Hospitals	Institutional-based cross-sectional study	401 hypertensive patients on follow-up	To assess non-adherence to appointment follow-up and associated factors among hypertensive patients	39.2% non-adherent	58.47 years (median)	Missing >3 appointments out of 10 consecutive scheduled appointments	Adherent vs. Non-adherent appointment follow-up	Absence of symptoms, poor awareness of hypertension complications, complaints of pill burden, age distribution (>50 yrs majority)	Long distance from health facility	Pill burden, poor knowledge of complications, comorbidities not significant	Lack of reminder	10 appointments (missing >3)	Self-report + chart review	High non-adherence rate; distance, absence of symptoms, pill burden, and poor knowledge significantly associated with missed appointments	Increase counseling, patient education, address pill burden, ensure follow-up reminders	25–86 years	58.47 years (median)
Factors Associated with Antihypertensive Medication Non-Adherence: A Cross-Sectional Study Among Lebanese Hypertensive Adults	Abbas H et.al	Lebanon (All governorates; community pharmacies, Rafic Hariri University Hospital, private cardiology clinics)	2020	10.2147/PPA.S238751	Community pharmacies (40.2%), tertiary hospital (33.3%), private clinics (26.5%)	Cross-sectional study	1497 adult hypertensive patients taking ≥1 antihypertensive medication	To describe medication adherence among Lebanese hypertensive adults and evaluate socio-economic, patient-related, and condition-related factors associated with non-adherence.	244 patients = 16.3% non-adherent	DNS	Non-adherence was defined based on patient self-report of not taking antihypertensive medications as prescribed by their physician. No specific time frame or percentage was provided.	Adherence vs. non-adherence to antihypertensive medications	• Older age (AOR 1.87 for ≥65 yrs) • Obesity (AOR 1.76) • Smoking cigarettes (AOR 1.87) • Smoking hookah (AOR 2.32) • Smoking both (AOR 2.62) • Poor awareness about adherence (AOR 0.22 protective if aware) • Lack of belief in treatment effectiveness (AOR 0.31 protective if belief present) • Not checking BP at home (AOR 0.67 protective if checking), Marital status (married), Having health insuranc…	DNS	Uncontrolled BP associated with higher non-adherence (normal BP protective AOR 0.49) • Pill interactions / side effects rarely reported as causes (9%)	Social and psychological factors affecting adherence, Stress control	Not specified (single time-point survey)	Self-reported questionnaire administered via trained interviewers	Non-adherence (16.3%) associated with age, BMI, smoking, stress control, normal BP readings, self-monitoring BP, health insurance status, treatment belief, and marital status. Psychological, social, and clinical factors play important roles in adherence.	Address modifiable predictors: smoking, stress, patient education, social support, reinforce treatment belief, encourage self-BP monitoring. Further research to evaluate interventions.	18–≥65 years (groups: 18–44, 45–64, ≥65)	DNS
Risk Factors Promoting Hypertensive Crises: Evidence From a Longitudinal Study	Saguner A.M. et al.	Bern, Switzerland	2010	10.1038/ajh.2010.71	Medical Outpatient Unit, University Hospital of Bern	Prospective longitudinal study	89 hypertensive patients	To identify potential risk factors promoting hypertensive crisis in hypertensive patients using prospective follow-up	4.5% (4 patients lost to follow-up)	DNS	Patients who did not complete follow-up because they moved away or left the country	Hypertensive crisis (SBP ≥200 mmHg and/or DBP ≥120 mmHg with acute rise)	Older age; Female sex; Higher grades of obesity; Somatoform disorder; Depression (non-significant trend); Previous stroke	Nonadherence to medication based on physician documentation	Hypertensive heart disease; Coronary artery disease; Thyroid disease; Hyperthyroidism; Higher number of antihypertensive drugs; Poor adherence (strongest factor)	Emotional stress reported as a crisis trigger in some patients	Not defined in months	Medical record review + structured patient interviews + GP interviews	Multiple patient-level and disease-level factors significantly associated with hypertensive crisis; nonadherence strongest predictor; women and obese individuals at higher risk	Improve adherence, monitor high-risk groups (somatoform disorder, severe obesity), conduct larger multicenter studies	19.9–82.6 years	53.8 ± 14.9 years
Lost to follow-up from chronic care services during COVID-19 from health facilities, Northwest Ethiopia	Belay DG & Adugna A	Northwest Ethiopia (Gondar City)	2022	10.3389/fepid.2022.883316	9 public health facilities (8 health centers + 1 specialized hospital)	Institution-based secondary data review	Total: 319,693 chronic disease patients: HIV/AIDS: 296,593, Hypertension: 12,744, Diabetes: 10,356	To assess mean differences of LTFU and new treatment initiation among HIV, DM, and HTN patients during COVID-19 compared to before COVID-19	Hypertension: 361 LTFU (2.8% of 12,744 HTN patients), HIV: 399 LTFU (0.13% of 296,593 HIV patients), DM: 39 LTFU (0.38% of 10,356 DM patients)	DNS	“Patients who did not take ART and/or antihypertensive and/or DM medications for at least 1 month or more were categorized as LTFU.”	Increased LTFU in ART and antihypertensive care during COVID-19; decreased new hypertensive treatment initiations.	Older age (implied for HIV, >60 years), Fear of COVID-19 at hospital,Financial constraints,Transportation problems	Hospital overcrowding with COVID-19 patients, Mobility restrictions due to lockdowns, Medication stock outs`	Hypertension associated with severe COVID-19 risk, Use of ACE2-stimulating drugs in HTN/DM may increase COVID-19 severity	DNS	≥ 1 month without medication pick-up	(Demographic and Health Information System) DHIS-2 aggregated health-facility monthly reports	COVID-19 caused a significant increase in LTFU among ART and HTN patients and a significant drop in new HTN treatment initiation	MOH should update chronic disease follow-up guidelines and implement remote management strategies during pandemics.	18–65+ years.	DNS
